# Supplementary material for: Laser-Based QR Code Marking on Double Film-Coated Tablets: Balancing Marking Efficiency and Tablet Integrity—A Step Toward Safer Medicines
Source: Pharmaceutics. 2026 Jan 6;18(1):73. doi: 10.3390/pharmaceutics18010073 (PMC12845212; doi:10.3390/pharmaceutics18010073)
Supplement: Supplementary file 1 [file pharmaceutics-18-00073-s001.zip]

Archive with 1 entries (1 files):
- pharmaceutics-4043596-supplementary.pdf
